# Supplementary material for: Dissociation of tau pathology and neuronal hypometabolism within the ATN framework of Alzheimer’s disease
Source: Nat Commun. 2022 Mar 21;13:1495. doi: 10.1038/s41467-022-28941-1 (PMC8938426; doi:10.1038/s41467-022-28941-1)
Supplement: Supplementary file 4 — Supplementary Data 1 [file 41467_2022_28941_MOESM4_ESM.xlsx]

## Sheet: Table_1
All Participants (pairwise comparisons)						All Participants (pairwise comparisons)						All Participants (pairwise comparisons)						All Participants (pairwise comparisons)
ADAS-Cog						CDR-SOB						MMSE						Cortical Thickness
group1	group2	P-val	n_group1	n_group2		group1	group2	P-val	n_group1	n_group2		group1	group2	P-val	n_group1	n_group2		group1	group2	P-val	n_group1	n_group2
canonical	hi cortical resilient	not significant	89	50		canonical	hi cortical resilient	not significant	89	50		canonical	hi cortical resilient	0.044	89	50		canonical	hi cortical resilient	0.044	89	50
canonical	limbic resilient	not significant	89	16		canonical	limbic resilient	not significant	89	16		canonical	limbic resilient	not significant	89	16		canonical	limbic resilient	not significant	89	16
canonical	lo cortical resilient	0.0003	89	62		canonical	lo cortical resilient	0.024	89	62		canonical	lo cortical resilient	0.0024	89	62		canonical	lo cortical resilient	0.012	89	62
canonical	cortical susceptible	not significant	89	47		canonical	cortical susceptible	not significant	89	47		canonical	cortical susceptible	0.044	89	47		canonical	cortical susceptible	not significant	89	47
canonical	limbic susceptible	not significant	89	25		canonical	limbic susceptible	not significant	89	25		canonical	limbic susceptible	not significant	89	25		canonical	limbic susceptible	not significant	89	25

## Sheet: Table_2
A+ Participants (pairwise comparisons)						A+ Participants (pairwise comparisons)						A+ Participants (pairwise comparisons)						A+ Participants (pairwise comparisons)
ADAS-Cog						CDR-SOB						MMSE						Cortical Thickness
group1	group2	P-val	n_group1	n_group2		group1	group2	P-val	n_group1	n_group2		group1	group2	P-val	n_group1	n_group2		group1	group2	P-val	n_group1	n_group2
canonical	hi cortical resilient	not significant	49	23		canonical	hi cortical resilient	not significant	49	23		canonical	hi cortical resilient	not significant	49	23		canonical	hi cortical resilient	not significant	49	23
canonical	limbic resilient	not significant	49	7		canonical	limbic resilient	not significant	49	7		canonical	limbic resilient	not significant	49	7		canonical	limbic resilient	not significant	49	7
canonical	lo cortical resilient	1.1e-06	49	36		canonical	lo cortical resilient	0.03	49	36		canonical	lo cortical resilient	0.00028	49	36		canonical	lo cortical resilient	0.00029	49	36
canonical	cortical susceptible	not significant	49	31		canonical	cortical susceptible	0.049	49	31		canonical	cortical susceptible	not significant	49	31		canonical	cortical susceptible	not significant	49	31
canonical	limbic susceptible	not significant	49	18		canonical	limbic susceptible	not significant	49	18		canonical	limbic susceptible	not significant	49	18		canonical	limbic susceptible	not significant	49	18

## Sheet: Table_S4
All Participants (pairwise comparisons)						All Participants (pairwise comparisons)
Age						MMSE
group1	group2	P-val	n_group1	n_group2		group1	group2	P-val	n_group1	n_group2
canonical	hi cortical resilient	not significant	39	13		canonical	hi cortical resilient	not significant	39	13
canonical	limbic resilient	not significant	39	5		canonical	limbic resilient	not significant	39	5
canonical	lo cortical resilient	not significant	39	19		canonical	lo cortical resilient	not significant	39	19
canonical	cortical susceptible	0.0024	39	26		canonical	cortical susceptible	0.026	39	26
canonical	limbic susceptible	not significant	39	13		canonical	limbic susceptible	0.022	39	13

## Sheet: Figure_3
All Participants (pairwise comparisons)						All Participants (pairwise comparisons)						All Participants (pairwise comparisons)						All Participants (pairwise comparisons)
FDG SUVR for Entorhinal cortex (ERC)						FDG SUVR for Parahippocampal gyrus (PHG)						FDG SUVR for Angular gyrus (ANG)						FDG SUVR for Precuneus (PCU)
group1	group2	P-val	n_group1	n_group2		group1	group2	P-val	n_group1	n_group2		group1	group2	P-val	n_group1	n_group2		group1	group2	P-val	n_group1	n_group2
canonical	hi cortical resilient	8.9e-06	89	50		canonical	hi cortical resilient	1.9e-08	89	50		canonical	hi cortical resilient	4.6e-14	89	50		canonical	hi cortical resilient	2.2e-16	89	50
canonical	limbic resilient	3.7e-06	89	16		canonical	limbic resilient	8.1e-09	89	16		canonical	limbic resilient	0.17	89	16		canonical	limbic resilient	not significant	89	16
canonical	lo cortical resilient	0.0019	89	62		canonical	lo cortical resilient	5.4e-06	89	62		canonical	lo cortical resilient	1.3e-07	89	62		canonical	lo cortical resilient	1.6e-08	89	62
canonical	cortical susceptible	0.045	89	47		canonical	cortical susceptible	0.0029	89	47		canonical	cortical susceptible	4.1e-11	89	47		canonical	cortical susceptible	2e-10	89	47
canonical	limbic susceptible	0.0046	89	25		canonical	limbic susceptible	0.00029	89	25		canonical	limbic susceptible	not significant	89	25		canonical	limbic susceptible	0.019	89	25
limbic resilient	lo cortical resilient	2.8e-05	16	62		limbic resilient	lo cortical resilient	2.3e-05	16	62		limbic resilient	lo cortical resilient	0.00016	16	62		limbic resilient	lo cortical resilient	0.0003	16	62
cortical susceptible	limbic susceptible	not significant	47	25		cortical susceptible	limbic susceptible	not significant	47	25		cortical susceptible	limbic susceptible	7.4e-07	47	25		cortical susceptible	limbic susceptible	0.0014	47	25
A+ Participants (pairwise comparisons)						A+ Participants (pairwise comparisons)						A+ Participants (pairwise comparisons)						A+ Participants (pairwise comparisons)
FDG SUVR for Entorhinal cortex (ERC)						FDG SUVR for Parahippocampal gyrus (PHG)						FDG SUVR for Angular gyrus (ANG)						FDG SUVR for Precuneus (PCU)
group1	group2	P-val	n_group1	n_group2		group1	group2	P-val	n_group1	n_group2		group1	group2	P-val	n_group1	n_group2		group1	group2	P-val	n_group1	n_group2
canonical	hi cortical resilient	8.3e-05	49	23		canonical	hi cortical resilient	1.2e-05	49	23		canonical	hi cortical resilient	3.9e-08	49	23		canonical	hi cortical resilient	3e-10	49	23
canonical	limbic resilient	0.00036	49	7		canonical	limbic resilient	0.00015	49	7		canonical	limbic resilient	not significant	49	7		canonical	limbic resilient	not significant	49	7
canonical	lo cortical resilient	0.012	49	36		canonical	lo cortical resilient	0.0024	49	36		canonical	lo cortical resilient	0.00013	49	36		canonical	lo cortical resilient	6.3e-07	49	36
canonical	cortical susceptible	0.021	49	31		canonical	cortical susceptible	0.00034	49	31		canonical	cortical susceptible	8.5e-07	49	31		canonical	cortical susceptible	7.2e-06	49	31
canonical	limbic susceptible	0.0026	49	18		canonical	limbic susceptible	0.00083	49	18		canonical	limbic susceptible	not significant	49	18		canonical	limbic susceptible	not significant	49	18
limbic resilient	lo cortical resilient	0.0056	7	36		limbic resilient	lo cortical resilient	0.0095	7	36		limbic resilient	lo cortical resilient	0.0024	7	36		limbic resilient	lo cortical resilient	4.6e-05	7	36
cortical susceptible	limbic susceptible	not significant	31	18		cortical susceptible	limbic susceptible	not significant	31	18		cortical susceptible	limbic susceptible	0.0012	31	18		cortical susceptible	limbic susceptible	0.0013	31	18

## Sheet: Figure_4_Table_S5
ADAS-Cog									CDR-SOB								MMSE
Group	n_All	n_A+	P_val_compared_to_canonical_for_All	P_val_compared_to_canonical_for_A+					Group	n_All	n_A+	P_val_compared_to_canonical_for_All	P_val_compared_to_canonical_for_A+				Group	n_All	n_A+	P_val_compared_to_canonical_for_All	P_val_compared_to_canonical_for_A+
canonical	89	49	not applicable	not applicable					canonical	89	49	not applicable	not applicable				canonical	89	49	not applicable	not applicable
hi cortical resilient	50	23	not significant	not significant					hi cortical resilient	50	23	0.025	0.046				hi cortical resilient	50	23	not significant	not significant
limbic resilient	16	7	not significant	not significant					limbic resilient	16	7	not significant	not significant				limbic resilient	16	7	not significant	not significant
lo cortical resilient	62	36	not significant	not significant					lo cortical resilient	62	36	not significant	not significant				lo cortical resilient	62	36	not significant	not significant
cortical susceptible	47	31	0.0021	0.00047					cortical susceptible	47	31	0.044	0.0035				cortical susceptible	47	31	not significant	0.011
limbic susceptible	25	18	9e-06	0.0029					limbic susceptible	25	18	4.7e-11	1.5e-05				limbic susceptible	25	18	1e-10	5.7e-08

## Sheet: Figure_5
Panel B
group1	group2	n_group1	n_group2	P-val_likelihood_ratio_test
canonical	cortical susceptible	89	47	0.0003
canonical	limbic susceptible	89	25	0.04
cortical susceptible	limbic susceptible	47	25	not significant
Panel C
group1	group2	n_group1	n_group2	P-val_likelihood_ratio_test
canonical	cortical susceptible	67	41	not significant
canonical	limbic susceptible	67	20	0.04
cortical susceptible	limbic susceptible	41	20	not significant
Panel D
group1	group2	n_group1	n_group2	P-val_likelihood_ratio_test
canonical	cortical susceptible	89	47	0.004
canonical	limbic susceptible	89	25	not significant
cortical susceptible	limbic susceptible	47	25	0.0002
Panel E
group1	group2	n_group1	n_group2	P-val_likelihood_ratio_test
canonical	cortical susceptible	89	46	0.032
canonical	limbic susceptible	89	24	not significant
cortical susceptible	limbic susceptible	46	24	not significant
Panel F
group1	group2	n_group1	n_group2	P-val_chi-squared_test
canonical	cortical susceptible	89	47	0.46	not significant
canonical	limbic susceptible	89	25	0.17	not significant
cortical susceptible	limbic susceptible	47	25	0.92	not significant
Panel G
group1	group2	n_group1	n_group2	P-val_likelihood_ratio_test
canonical	cortical susceptible	77	44	not significant
canonical	limbic susceptible	77	23	not significant
cortical susceptible	limbic susceptible	44	23	not significant
Panel H
group1	group2	n_group1	n_group2	P-val_likelihood_ratio_test
canonical	cortical susceptible	89	47	not significant
canonical	limbic susceptible	89	25	0.014
cortical susceptible	limbic susceptible	47	25	not significant
Panel I
group1	group2	n_group1	n_group2	P-val_likelihood_ratio_test
canonical	cortical susceptible	89	47	not significant
canonical	limbic susceptible	89	25	4e-05
cortical susceptible	limbic susceptible	47	25	0.004
Panel J
group1	group2	n_group1	n_group2	P-val_likelihood_ratio_test
canonical	cortical susceptible	89	47	not significant
canonical	limbic susceptible	89	25	7e-06
cortical susceptible	limbic susceptible	47	25	0.003
Panel K
group1	group2	n_group1	n_group2	P-val_likelihood_ratio_test
canonical	cortical susceptible	89	46	not significant
canonical	limbic susceptible	89	25	0.02
cortical susceptible	limbic susceptible	46	25	not significant
Panel L
group1	group2	n_group1	n_group2	P-val_likelihood_ratio_test
canonical	cortical susceptible	79	44	not significant
canonical	limbic susceptible	79	21	0.005
cortical susceptible	limbic susceptible	44	21	0.01
Panel M
group1	group2	n_group1	n_group2	P-val_likelihood_ratio_test
canonical	cortical susceptible	79	44	0.037
canonical	limbic susceptible	79	23	0.048
cortical susceptible	limbic susceptible	44	23	not significant

## Sheet: Figure_S2
Group	n_A+	n_A-
canonical	45	37
hi cortical resilient	23	27
limbic resilient	7	9
lo cortical resilient	34	25
cortical susceptible	28	16
limbic susceptible	17	6

## Sheet: Figure_S4
A- Participants (pairwise comparisons)						A- Participants (pairwise comparisons)						A- Participants (pairwise comparisons)						A- Participants (pairwise comparisons)
FDG SUVR for Entorhinal cortex (ERC)						FDG SUVR for Parahippocampal gyrus (PHG)						FDG SUVR for Angular gyrus (ANG)						FDG SUVR for Precuneus (PCU)
group1	group2	P-val	n_group1	n_group2		group1	group2	P-val	n_group1	n_group2		group1	group2	P-val	n_group1	n_group2		group1	group2	P-val	n_group1	n_group2
canonical	hi cortical resilient	0.0069	40	27		canonical	hi cortical resilient	0.00023	40	27		canonical	hi cortical resilient	6.6e-07	40	27		canonical	hi cortical resilient	5.3e-08	40	27
canonical	limbic resilient	0.004	40	9		canonical	limbic resilient	8.8e-05	40	9		canonical	limbic resilient	not significant	40	9		canonical	limbic resilient	not significant	40	9
canonical	lo cortical resilient	0.035	40	26		canonical	lo cortical resilient	0.00038	40	26		canonical	lo cortical resilient	0.0003	40	26		canonical	lo cortical resilient	0.0004	40	26
canonical	cortical susceptible	not significant	40	16		canonical	cortical susceptible	not significant	40	16		canonical	cortical susceptible	8.8e-06	40	16		canonical	cortical susceptible	7.8e-06	40	16
canonical	limbic susceptible	not significant	40	7		canonical	limbic susceptible	not significant	40	7		canonical	limbic susceptible	not significant	40	7		canonical	limbic susceptible	not significant	40	7
limbic resilient	lo cortical resilient	0.0014	9	26		limbic resilient	lo cortical resilient	0.014	9	26		limbic resilient	lo cortical resilient	0.00036	9	26		limbic resilient	lo cortical resilient	not significant	9	26
cortical susceptible	limbic susceptible	not significant	16	7		cortical susceptible	limbic susceptible	not significant	16	7		cortical susceptible	limbic susceptible	not significant	16	7		cortical susceptible	limbic susceptible	not significant	16	7

## Sheet: Figure_S8
ADAS-Cog						CDR-SOB						MMSE
Group	n_A-	P_val_compared_to_canonical_for_A-				Group	n_A-	P_val_compared_to_canonical_for_A-				Group	n_A-	P_val_compared_to_canonical_for_A-
canonical	40	not applicable				canonical	40	not applicable				canonical	40	not applicable
hi cortical resilient	27	not significant				hi cortical resilient	27	not significant				hi cortical resilient	27	not significant
limbic resilient	9	not significant				limbic resilient	9	not significant				limbic resilient	9	not significant
lo cortical resilient	26	not significant				lo cortical resilient	26	not significant				lo cortical resilient	26	not significant
cortical susceptible	16	not significant				cortical susceptible	16	not significant				cortical susceptible	16	not significant
limbic susceptible	7	0.0048				limbic susceptible	7	1.9e-07				limbic susceptible	7	not significant

## Sheet: Figure_S9
Panel A
group1	group2	n_group1	n_group2	P-val_likelihood_ratio_test
canonical	cortical susceptible	83	43	not significant
canonical	limbic susceptible	83	23	not significant
cortical susceptible	limbic susceptible	43	23	not significant
Panel B
group1	group2	n_group1	n_group2	P-val_chi-squared_test_for_APOE_2,2_allele
canonical	hi cortical resilient	82	42	0.029
canonical	limbic resilient	82	15	0.037
canonical	lo cortical resilient	82	55	not significant
canonical	cortical susceptible	82	43	not significant
canonical	limbic susceptible	82	24	not significant
Panel C
group1	group2	n_group1	n_group2	P-val_likelihood_ratio_test
canonical	cortical susceptible	89	46	0.0081
canonical	limbic susceptible	89	24	not significant
cortical susceptible	limbic susceptible	46	24	not significant
Panel D
group1	group2	n_group1	n_group2	P-val_likelihood_ratio_test
canonical	cortical susceptible	89	45	not significant
canonical	limbic susceptible	89	25	0.0081
cortical susceptible	limbic susceptible	45	25	0.009

[truncated: 2 more sheets: Figure_S10, Figure_S11]
