# Supplementary material for: Dissociation of tau pathology and neuronal hypometabolism within the ATN framework of Alzheimer’s disease
Source: Nat Commun. 2022 Mar 21;13:1495. doi: 10.1038/s41467-022-28941-1 (PMC8938426; doi:10.1038/s41467-022-28941-1)
Supplement: Supplementary file 5 — Source Data [file 41467_2022_28941_MOESM5_ESM.xlsx]

## Sheet: Figure_1b
Group	log_tau_SUVR_inftemp	FDG_SUVR_inftemp
can	0.1	0.88
can	0.1	0.83
can	0.07	0.87
can	0.28	0.89
can	0.08	1.01
can	0.17	0.9
can	0.02	0.78
can	0.06	0.9
can	0.06	0.83
can	0.2	0.91
can	0.05	0.96
can	0.02	0.86
can	0.04	0.92
can	0.07	0.86
can	0.01	0.9
can	0.06	0.78
can	0.07	0.85
can	0.06	0.92
can	0.19	0.82
can	0.05	0.88
can	0.33	0.78
can	0.04	0.89
can	0.06	0.9
can	0.04	0.93
can	0.04	0.91
can	0.04	0.93
can	0.07	0.92
can	0.13	0.85
can	0.11	0.75
can	0	0.84
can	0.13	0.79
can	0.16	0.85
can	0.06	0.82
can	0.02	0.88
can	0.04	0.97
can	0.38	0.65
can	0.13	0.83
can	0.23	0.84
can	0.06	0.83
can	0.05	0.83
can	0.09	0.84
can	0.05	0.93
can	0.05	0.83
can	0.21	0.72
can	0.13	0.9
can	0.1	0.84
can	0.03	0.89
can	0.2	0.85
can	0.08	0.83
can	0.08	0.93
can	0	0.87
can	0.13	0.91
can	0.37	0.88
can	0.06	0.95
can	0.01	0.88
can	0.08	0.93
can	0.07	0.74
can	0.22	0.95
can	0.08	0.86
can	0.07	0.83
can	0.35	0.71
can	0.07	0.86
can	0.37	0.76
can	0.15	0.84
can	0.08	0.79
can	0.1	0.87
can	0.23	0.82
can	0.08	0.88
can	0.07	0.91
can	0.05	0.79
can	0.16	0.8
can	0.12	0.93
can	0.29	0.79
can	0.11	0.84
can	0.25	0.89
can	0.25	0.92
can	0.04	0.81
can	0.08	0.9
can	0.28	0.84
can	0.09	0.87
can	0.04	0.91
can	0.06	0.8
can	0.17	0.87
can	0.03	0.91
can	0.36	0.7
can	0.18	0.9
can	0.06	0.88
can	0.06	0.85
can	0.11	0.87
cs	0.14	0.83
cs	0.1	0.93
cs	0.11	0.81
cs	0.05	0.8
cs	0.1	0.89
cs	0.04	0.75
cs	0.05	0.9
cs	0.02	0.82
cs	0.02	0.89
cs	0.08	0.86
cs	0.21	0.79
cs	0.09	0.84
cs	0.09	0.81
cs	0.02	0.79
cs	0.13	0.64
cs	0.18	0.89
cs	0.08	0.86
cs	0.25	0.82
cs	0.24	0.53
cs	0.1	0.86
cs	0.22	0.74
cs	0.08	0.71
cs	0.12	0.82
cs	0.15	0.8
cs	0.07	0.82
cs	0.08	0.76
cs	0.01	0.9
cs	0.07	0.88
cs	0.07	0.73
cs	0.37	0.75
cs	0.39	0.74
cs	0.14	0.67
cs	-0.01	0.78
cs	0.19	0.82
cs	0.07	0.78
cs	0.35	0.72
cs	0.41	0.77
cs	0.11	0.8
cs	0.1	0.8
cs	0.06	0.88
cs	0.19	0.93
cs	0.07	0.83
cs	0.07	0.84
cs	0.23	0.76
cs	0.06	0.8
cs	0.19	0.77
cs	0.21	0.79
hcr	0.11	0.95
hcr	0.07	0.95
hcr	0.03	1
hcr	-0.01	0.84
hcr	0.07	1.1
hcr	0.11	0.95
hcr	0.05	1.11
hcr	0.08	1.01
hcr	0.09	1.05
hcr	0.07	0.91
hcr	0.13	0.84
hcr	0.22	0.93
hcr	0.01	0.97
hcr	0.08	0.93
hcr	0.18	0.92
hcr	0.11	0.98
hcr	0.05	1.02
hcr	0.05	1.13
hcr	0.03	1.35
hcr	0.05	0.93
hcr	0.05	0.91
hcr	0.06	0.95
hcr	0.04	0.99
hcr	0.03	0.87
hcr	0.08	0.98
hcr	0.21	1.51
hcr	0.06	0.95
hcr	0.12	1.06
hcr	0.05	0.99
hcr	-0.03	1.39
hcr	0	1.05
hcr	0.12	0.91
hcr	0.21	0.68
hcr	0.11	0.99
hcr	0.1	0.96
hcr	0.02	1
hcr	0	1.03
hcr	0.05	0.96
hcr	0.08	0.92
hcr	0.04	0.92
hcr	0.09	0.98
hcr	0.04	0.9
hcr	0.13	0.89
hcr	0.27	0.85
hcr	0.33	0.84
hcr	0.04	0.95
hcr	0.05	1.03
hcr	-0.02	0.92
hcr	0.06	1.11
hcr	0.04	0.94
lcr	0.08	0.96
lcr	0.08	0.87
lcr	0.32	0.91
lcr	0.06	0.95
lcr	0.11	0.94
lcr	0.1	0.99
lcr	0.21	0.9
lcr	0.06	1
lcr	0.08	0.91
lcr	0.04	0.97
lcr	0.06	0.97
lcr	0.07	1
lcr	0.07	0.96
lcr	0.02	0.81
lcr	0.36	0.85
lcr	0.08	0.99
lcr	0.11	0.96
lcr	0.07	0.86
lcr	0.21	0.94
lcr	0.06	0.97
lcr	0.03	0.89
lcr	0.05	0.93
lcr	0.16	0.88
lcr	-0.01	0.88
lcr	0.03	0.9
lcr	0.45	0.87
lcr	0.04	0.94
lcr	0.11	1
lcr	0.12	0.9
lcr	0.23	1.01
lcr	0.16	0.9
lcr	0.03	0.92
lcr	0.04	0.94
lcr	0.19	0.92
lcr	0.06	0.93
lcr	0.02	0.97
lcr	0.36	0.98
lcr	-0.02	0.96
lcr	0.01	0.8
lcr	0.09	1.01
lcr	0.04	0.98
lcr	0.23	0.86
lcr	0.01	0.95
lcr	0.04	0.95
lcr	0.06	0.99
lcr	0.11	0.99
lcr	0.15	0.94
lcr	0.04	0.94
lcr	0.09	0.95
lcr	0.1	0.86
lcr	0.03	0.87
lcr	0.07	0.93
lcr	0.04	0.95
lcr	0.17	1.05
lcr	0.17	1.04
lcr	0.11	0.9
lcr	0.03	0.92
lcr	0.18	0.88
lcr	0.41	0.75
lcr	0.06	0.95
lcr	0.07	0.95
lcr	0.04	0.93
lr	0.02	0.91
lr	0.05	0.82
lr	0	0.9
lr	0.11	0.98
lr	0.03	0.87
lr	0.33	0.86
lr	0.03	0.85
lr	0.07	0.82
lr	0.02	0.85
lr	0.06	0.93
lr	0.04	0.93
lr	0.06	0.87
lr	0.06	0.84
lr	0.18	0.93
lr	0.09	0.89
lr	0.24	0.9
ls	0.08	0.82
ls	0.12	0.72
ls	0.07	0.82
ls	0.03	0.72
ls	0.05	0.79
ls	0.11	0.77
ls	-0.01	0.79
ls	0.41	0.59
ls	0.11	0.84
ls	0.12	0.84
ls	0.09	0.79
ls	0.15	0.87
ls	0.09	0.89
ls	0.07	0.87
ls	0.22	0.78
ls	0.03	0.91
ls	0.23	0.69
ls	0.43	0.64
ls	0.26	0.71
ls	0.26	0.76
ls	0.23	0.6
ls	0.1	0.8
ls	0.28	0.84
ls	0.05	0.98
ls	0.3	0.73

## Sheet: Figure_3a
Group_All	ERC_tau_SUVR	PHG_tau_SUVR	ANG_tau_SUVR	PCU_tau_SUVR
can	1.15	1.13	1.19	1.11
can	1.17	1.13	1.27	1.03
can	0.98	1.04	1.07	1.06
can	1.38	1.38	2.08	1.85
can	1.12	1.16	0.84	1.01
can	1.63	1.5	1.31	1.29
can	0.99	1.01	1	1.07
can	0.94	0.95	0.99	0.91
can	1.01	1.01	1.02	1.12
can	1.53	1.17	1.37	1.17
can	0.98	0.97	1.17	1.09
can	1	0.93	1.07	1.02
can	0.94	1.04	0.98	1
can	1.1	1.04	1.1	1.09
can	0.83	0.87	1	0.93
can	1.18	1.12	1.01	1
can	1.06	1.02	1.06	1.03
can	0.92	0.94	1.09	1.04
can	1.7	1.37	1.71	1.61
can	1.11	1.07	1.1	1.08
can	1.8	1.75	1.8	1.66
can	1.15	1.02	1.12	1.09
can	1.17	1.05	1.04	1.02
can	0.92	0.93	1.06	0.99
can	1	1.05	1.14	1.09
can	1	0.96	1.03	1.02
can	1.18	1.19	1.13	1.01
can	1.12	1.26	1.31	1.23
can	1.24	1.23	1.16	1.08
can	0.95	0.95	0.89	0.87
can	1.22	1.22	1.15	1.03
can	1.47	1.41	1.12	1.1
can	1.08	1.03	1.1	1.12
can	0.96	1	1.08	1.06
can	1	0.96	1.06	1.06
can	1.65	1.53	1.85	1.42
can	1.45	1.38	1.17	1.36
can	1.24	1.26	1.42	1.25
can	1.01	0.99	0.99	0.94
can	0.99	0.94	1.02	0.94
can	1.09	1.13	1.13	1.11
can	0.95	1	1.04	0.97
can	1.12	1.09	1.06	1.08
can	1.6	1.51	2	1.78
can	1.56	1.43	1.32	1.45
can	1.33	1.21	1.13	1.16
can	1.14	1.07	1.05	1.02
can	1.23	1.25	1.15	1
can	1.3	1.27	1.16	1.08
can	0.9	0.84	1.13	1.08
can	0.91	0.88	0.93	0.97
can	1.37	1.17	1.18	1.13
can	1.54	1.47	3.55	3.28
can	1.05	1.05	1.03	1.08
can	1.02	0.87	0.9	0.9
can	1.19	1.16	1.03	0.97
can	1.01	1.07	1.33	1.16
can	1.65	1.49	1.27	1.25
can	1.11	1.08	1.12	1.17
can	1.18	1.17	1.13	1.1
can	1.29	1.32	2.84	2.06
can	1.1	1.09	1.05	1.04
can	1.79	1.55	1.9	1.75
can	1.1	0.97	1.57	1.6
can	1.31	1.22	1	0.92
can	1.06	1.16	1.16	1.15
can	1.35	1.36	1.61	1.24
can	1.09	1.05	1.07	1.13
can	1.24	1.17	1.16	1.01
can	1.07	1.09	1.02	1.06
can	1.36	1.33	1.13	1.04
can	1	1.11	1.09	1.06
can	1.58	1.44	1.29	1.17
can	1.04	1.13	1.07	1.03
can	1.43	1.41	1.37	0.94
can	1.45	1.26	1.29	1.04
can	0.97	0.94	0.99	1
can	1.53	1.21	1.16	1.12
can	1.55	1.49	1.64	1.16
can	1.02	1.04	1.21	1.1
can	1.13	1.08	1.05	1.1
can	1.14	1.16	0.94	1.06
can	1.39	1.34	1.17	1.34
can	0.85	0.93	1	0.9
can	1.61	1.61	2.42	2.41
can	1.36	1.23	1.23	1.17
can	1.12	1.07	1.13	1.08
can	0.99	0.98	1.1	1.11
can	1.18	1.13	1.4	1.27
hcr	1.07	1.09	1.24	1.17
hcr	1.08	1.06	1.14	1.08
hcr	0.99	0.97	1.06	1.03
hcr	1	1.05	0.97	1.07
hcr	1.03	1.05	1.06	1.12
hcr	1.28	1.24	1.22	1.18
hcr	1.06	1.05	1.06	1.12
hcr	1.27	1.21	1.19	1.11
hcr	1.39	1.26	1.23	1.13
hcr	1.24	1.14	1.18	1.29
hcr	1.16	1.14	1.22	1.19
hcr	1.31	1.21	1.18	1.07
hcr	0.99	0.97	0.89	0.89
hcr	1.08	1.07	1.2	1.2
hcr	1.61	1.46	1.33	1.22
hcr	1.08	1.13	1.16	1.08
hcr	1.09	1.06	1.13	1.04
hcr	1.06	0.98	1.22	1.17
hcr	1.39	1.16	1.35	1.17
hcr	1.04	1.09	0.97	0.99
hcr	0.96	0.93	0.93	0.97
hcr	1.19	1.11	1.22	1.2
hcr	1.12	1.16	1.04	1.04
hcr	1.09	1.1	0.92	1.04
hcr	1.13	1.1	1.08	1.06
hcr	1.5	1.51	1.67	1.63
hcr	1.07	1.04	1.02	1.07
hcr	1.05	1.05	1.14	1.07
hcr	0.89	0.93	1.08	1.02
hcr	0.93	0.86	1.02	0.96
hcr	0.85	0.86	0.89	0.88
hcr	1.33	1.22	1.14	1.17
hcr	1.46	1.23	1.53	1.38
hcr	1.16	1.26	1	1.01
hcr	1.46	1.28	1.22	1.12
hcr	0.9	0.88	1	0.98
hcr	0.95	0.94	0.92	0.99
hcr	1	1.06	1.13	1.17
hcr	1.43	1.3	1.05	1.04
hcr	1.03	1.05	1.13	1.06
hcr	1.33	1.2	1.12	0.99
hcr	1.12	1.23	1.06	1.12
hcr	1.39	1.35	1.33	1.16
hcr	1.53	1.37	1.53	1.39
hcr	1.38	1.51	1.99	1.93
hcr	1.08	0.97	1.19	1.25
hcr	0.97	1.02	1.07	1.05
hcr	0.86	0.89	0.93	0.87
hcr	0.94	0.98	1.03	0.93
hcr	0.95	0.97	1.01	1.05
lcr	1.04	1	1.11	1.1
lcr	1.27	1.15	1.09	1.1
lcr	1.8	1.6	1.67	1.37
lcr	1.04	1.08	1.04	1.04
lcr	1.36	1.33	1.23	1.12
lcr	1.2	1.16	1.15	1.14
lcr	1.32	1.25	1.23	1.14
lcr	0.99	0.99	1.05	1.03
lcr	1.17	1.25	1.1	1.22
lcr	1.15	1.18	1.04	1.09
lcr	1.02	1	1.04	1.13
lcr	0.94	0.96	1.17	1.05
lcr	1.02	1.01	1.17	1.14
lcr	1.12	1.08	1	0.95
lcr	1.78	1.59	2.84	2.47
lcr	1.03	1.05	1.04	1.01
lcr	1.42	1.26	1.28	1.18
lcr	1.2	1.16	1.1	1.15
lcr	1.56	1.44	1.22	1.17
lcr	1.01	1.01	1.21	1.04
lcr	0.96	0.91	1.13	1.14
lcr	1.11	1.18	0.95	0.86
lcr	1.35	1.34	1.39	1.21
lcr	0.89	0.88	0.87	0.95
lcr	1.16	1.12	1.04	1.03
lcr	1.62	1.65	3.32	2.91
lcr	0.95	1.01	1.08	1.1
lcr	1.32	1.32	1.16	1.07
lcr	1.55	1.25	1.56	1.19
lcr	1.07	1.21	1.23	1.09
lcr	1.59	1.4	1.22	1.11
lcr	1.13	1.08	1.01	0.97
lcr	0.89	0.94	1.18	1.12
lcr	1.71	1.51	2.42	2.1
lcr	1.02	1.06	1.15	1.06
lcr	0.93	0.9	1	0.96
lcr	2.22	1.97	1.48	1.32
lcr	0.9	0.91	0.88	0.96
lcr	0.89	0.96	0.93	1.01
lcr	1.38	1.24	1.09	1.09
lcr	0.96	0.97	1.05	1.03
lcr	1.54	1.42	1.83	1.38
lcr	0.99	0.97	0.96	0.94
lcr	1.01	0.98	1.07	1.09
lcr	1.12	0.98	1.11	1.06
lcr	1.18	1.23	1.08	1.12
lcr	1.49	1.38	1.3	1.26
lcr	0.92	0.95	0.96	0.95
lcr	0.98	1.13	1.11	1.1
lcr	1.4	1.44	1.14	1.23
lcr	1.06	1.1	1.05	1.09
lcr	1.49	1.46	1.18	1.22
lcr	0.96	1	1.02	1
lcr	1.42	1.45	1.21	1.12
lcr	1.61	1.37	1.17	1.24
lcr	1.16	1.1	1.17	1.04
lcr	1	1	0.94	0.96
lcr	1.02	1.1	1.39	1.21
lcr	1.67	1.51	1.95	1.4
lcr	0.9	0.96	0.99	1.02
lcr	1.27	1.2	0.97	0.99
lcr	0.91	0.97	1.06	1.07
lr	0.99	1.07	0.94	1.08
lr	0.99	1.07	1.08	1.04
lr	0.98	0.94	0.93	1.05
lr	1.39	1.35	1.18	1.06
lr	1.25	1.14	1.09	1.04
lr	1.02	1.14	2.61	2.45
lr	0.96	1.07	1.01	1.06
lr	1.09	0.93	1.05	0.96
lr	1.07	1.04	0.87	0.94
lr	1.23	1.2	0.98	1.11
lr	1.17	1.2	1.09	1.05
lr	1.14	1.13	1.1	1.11
lr	1.07	0.97	1.12	1.02
lr	1.66	1.58	1.29	1.21
lr	1.14	1.25	1.14	1.19
lr	0.94	1.09	1.57	1.62

## Sheet: Figure_3b
Group_All	ERC_FDG_SUVR	PHG_FDG_SUVR	ANG_FDG_SUVR	PCU_FDG_SUVR
can	0.64	0.68	1.09	1.21
can	0.49	0.62	1	1.09
can	0.67	0.76	0.97	1.12
can	0.63	0.73	0.88	1.03
can	0.95	0.91	0.83	1.17
can	0.55	0.64	1.01	1.1
can	0.56	0.65	0.89	1.2
can	0.63	0.72	1.06	1.14
can	0.64	0.69	1.06	1.17
can	0.48	0.58	1.08	1.15
can	0.73	0.76	1.02	1.16
can	0.72	0.7	1.1	1.11
can	0.69	0.73	1.16	1.21
can	0.53	0.64	1.08	1.18
can	0.7	0.72	1.03	1.09
can	0.46	0.54	0.96	1.05
can	0.61	0.66	1.03	1.1
can	0.61	0.7	1.09	1.18
can	0.53	0.62	0.91	1.05
can	0.73	0.77	1.01	1.07
can	0.57	0.64	1.07	1.18
can	0.63	0.73	1.02	1.15
can	0.65	0.7	1.09	1.21
can	0.66	0.69	1.05	1.13
can	0.73	0.78	1.07	1.16
can	0.7	0.73	1.1	1.17
can	0.62	0.71	1.17	1.11
can	0.5	0.57	0.95	1
can	0.45	0.57	1.01	1.04
can	0.61	0.65	0.92	0.95
can	0.57	0.69	0.97	1.08
can	0.58	0.63	1.01	1.09
can	0.66	0.69	1	1.14
can	0.72	0.79	1.08	1.19
can	0.68	0.77	1.11	1.2
can	0.56	0.61	0.89	1.18
can	0.61	0.68	0.96	1.03
can	0.63	0.63	0.95	1.12
can	0.59	0.68	1.05	1.08
can	0.53	0.64	1.06	1.12
can	0.59	0.64	1.11	1.18
can	0.69	0.74	1.07	1.15
can	0.71	0.72	0.97	1.1
can	0.67	0.71	0.78	0.99
can	0.63	0.77	1.01	1.12
can	0.55	0.63	1.04	1.17
can	0.73	0.73	0.99	1.03
can	0.72	0.76	0.97	1.1
can	0.69	0.7	0.99	1.06
can	0.69	0.71	0.96	1.03
can	0.46	0.47	1.04	1.1
can	0.72	0.74	0.96	1.11
can	0.59	0.66	0.93	1.09
can	0.64	0.72	1.05	1.13
can	0.69	0.71	0.99	1.15
can	0.64	0.67	1.01	1.05
can	0.64	0.69	0.7	0.84
can	0.69	0.78	1.1	1.18
can	0.56	0.65	0.99	1.19
can	0.62	0.72	1.04	1.13
can	0.65	0.7	0.76	1.09
can	0.66	0.73	1.09	1.18
can	0.58	0.65	1	1.13
can	0.68	0.73	0.7	0.79
can	0.51	0.61	0.96	1.08
can	0.64	0.67	0.97	1.02
can	0.69	0.72	0.86	1.05
can	0.72	0.73	0.93	1.1
can	0.59	0.68	1.01	1.07
can	0.6	0.64	0.96	1.1
can	0.62	0.63	0.92	1
can	0.65	0.73	0.96	1.06
can	0.64	0.71	0.91	1.11
can	0.59	0.7	0.93	1.01
can	0.68	0.74	1.04	0.87
can	0.64	0.73	0.93	1.03
can	0.64	0.68	0.88	1.04
can	0.63	0.69	0.99	1.08
can	0.57	0.64	1.01	1.08
can	0.6	0.67	1.06	1.09
can	0.61	0.68	1.03	1.19
can	0.57	0.66	0.77	0.83
can	0.68	0.76	1.02	1.17
can	0.66	0.73	1.02	1.07
can	0.5	0.59	0.74	0.99
can	0.68	0.7	1.07	1.22
can	0.72	0.76	1.06	1.19
can	0.59	0.65	1.02	1.19
can	0.67	0.71	1.06	1.11
hcr	0.69	0.77	1.11	1.27
hcr	0.7	0.8	1.13	1.28
hcr	0.72	0.77	1.21	1.36
hcr	0.69	0.78	1.2	1.43
hcr	0.78	0.9	1.36	1.61
hcr	0.65	0.77	1.12	1.21
hcr	0.77	0.74	1.21	1.28
hcr	0.79	0.81	1.24	1.29
hcr	0.7	0.79	1.35	1.36
hcr	0.59	0.7	1.18	1.36
hcr	0.66	0.66	1.13	1.23
hcr	0.67	0.7	1.09	1.26
hcr	0.84	0.9	1.11	1.32
hcr	0.75	0.77	1.19	1.29
hcr	0.66	0.73	1.11	1.28
hcr	0.67	0.73	1.22	1.34
hcr	0.69	0.76	1.32	1.31
hcr	0.75	0.82	1.39	1.51
hcr	1.69	1.54	2.26	2.54
hcr	0.67	0.76	1.08	1.25
hcr	0.41	0.64	1.13	1.27
hcr	0.66	0.75	1.28	1.44
hcr	0.76	0.85	1.12	1.28
hcr	0.75	0.72	1.05	1.3
hcr	0.72	0.83	1.25	1.38
hcr	1.1	1.2	1.9	2.12
hcr	0.69	0.76	1.15	1.23
hcr	0.79	0.81	1.14	1.28
hcr	0.71	0.8	1.15	1.29
hcr	1.61	1.52	1.84	2.19
hcr	0.65	0.75	1.23	1.34
hcr	0.65	0.76	1.22	1.44
hcr	0.63	0.68	0.8	1.03
hcr	0.8	0.85	1.12	1.2
hcr	0.66	0.75	1.22	1.29
hcr	0.76	0.81	1.22	1.37
hcr	0.91	0.98	1.23	1.49
hcr	0.65	0.77	1.29	1.38
hcr	0.64	0.74	1.19	1.23
hcr	0.7	0.8	1.17	1.36
hcr	0.71	0.76	1.18	1.31
hcr	0.66	0.73	1.08	1.33
hcr	0.66	0.78	1.04	1.18
hcr	0.59	0.69	1.17	1.31
hcr	0.73	0.87	1.14	1.49
hcr	0.65	0.72	1.22	1.36
hcr	0.72	0.79	1.28	1.32
hcr	0.71	0.79	1.12	1.19
hcr	1.07	1.11	1.38	1.73
hcr	0.65	0.73	1.22	1.34
lcr	0.66	0.75	1.1	1.16
lcr	0.73	0.73	0.96	1.08
lcr	0.71	0.76	1.01	1.14
lcr	0.68	0.76	1.01	1.14
lcr	0.71	0.72	1.08	1.22
lcr	0.75	0.79	1.05	1.16
lcr	0.71	0.75	1.07	1.2
lcr	0.71	0.8	1.09	1.14
lcr	0.67	0.68	1.1	1.3
lcr	0.65	0.79	1.13	1.35
lcr	0.75	0.81	0.99	1.13
lcr	0.72	0.79	1.14	1.18
lcr	0.63	0.69	1.27	1.31
lcr	0.65	0.73	0.96	1.11
lcr	0.69	0.75	0.84	0.95
lcr	0.67	0.75	1.13	1.13
lcr	0.64	0.73	1.15	1.21
lcr	0.75	0.74	1.15	1.2
lcr	0.64	0.71	1.09	1.15
lcr	0.73	0.82	1.17	1.22
lcr	0.71	0.75	1.15	1.23
lcr	0.64	0.75	1.02	0.99
lcr	0.76	0.75	1.07	1.23
lcr	0.64	0.71	1.04	1.21
lcr	0.63	0.69	1.16	1.29
lcr	0.65	0.74	0.74	1.04
lcr	0.66	0.72	1.14	1.33
lcr	0.64	0.74	1.16	1.2
lcr	0.68	0.73	1.1	1.2
lcr	0.61	0.7	1.17	1.24
lcr	0.65	0.75	1.06	1.19
lcr	0.69	0.76	1.1	1.17
lcr	0.63	0.74	1.13	1.35
lcr	0.66	0.79	0.88	1.09
lcr	0.66	0.67	1.16	1.17
lcr	0.74	0.78	1.09	1.17
lcr	0.57	0.68	1.22	1.22
lcr	0.72	0.8	1.05	1.18
lcr	0.59	0.66	0.99	1.26
lcr	0.68	0.74	1	1.09
lcr	0.69	0.8	1.2	1.22
lcr	0.61	0.71	0.91	1.08
lcr	0.72	0.76	1.16	1.2
lcr	0.69	0.78	1.12	1.33
lcr	0.7	0.75	1.12	1.18
lcr	0.71	0.81	1.11	1.29
lcr	0.69	0.75	1.09	1.17
lcr	0.68	0.73	1.02	1.08
lcr	0.64	0.76	1.1	1.22
lcr	0.58	0.7	1.1	1.12
lcr	0.64	0.77	1.11	1.28
lcr	0.66	0.72	1.06	1.07
lcr	0.66	0.77	1.07	1.14
lcr	0.77	0.83	1.11	1.14
lcr	0.73	0.77	1.14	1.15
lcr	0.61	0.66	1.13	1.18
lcr	0.71	0.72	0.99	1.15
lcr	0.6	0.62	1.1	1.24
lcr	0.52	0.62	0.91	1.12
lcr	0.66	0.76	1.12	1.21
lcr	0.65	0.7	1.02	1.22
lcr	0.63	0.74	1.12	1.28
lr	0.72	0.79	1.05	1.21
lr	0.68	0.76	1	1.17
lr	0.69	0.73	1.05	1.2
lr	0.75	0.8	0.97	1.02
lr	0.69	0.68	0.9	0.96
lr	0.75	0.81	0.67	0.84
lr	0.72	0.8	1.06	1.27
lr	0.73	0.73	1.03	1.14
lr	0.63	0.69	0.92	1.05
lr	0.63	0.82	1.04	1.23
lr	0.78	0.9	1.06	1.14
lr	0.8	0.86	0.99	1.13
lr	0.82	0.8	0.94	1.19
lr	0.8	0.85	0.99	1.11
lr	0.75	0.85	0.89	1.09
lr	0.7	0.78	1.01	1.05

## Sheet: Figure_3c
Group_All	ERC_tau_SUVR	PHG_tau_SUVR	ANG_tau_SUVR	PCU_tau_SUVR
can	1.15	1.13	1.19	1.11
can	1.17	1.13	1.27	1.03
can	0.98	1.04	1.07	1.06
can	1.38	1.38	2.08	1.85
can	1.12	1.16	0.84	1.01
can	1.63	1.5	1.31	1.29
can	0.99	1.01	1	1.07
can	0.94	0.95	0.99	0.91
can	1.01	1.01	1.02	1.12
can	1.53	1.17	1.37	1.17
can	0.98	0.97	1.17	1.09
can	1	0.93	1.07	1.02
can	0.94	1.04	0.98	1
can	1.1	1.04	1.1	1.09
can	0.83	0.87	1	0.93
can	1.18	1.12	1.01	1
can	1.06	1.02	1.06	1.03
can	0.92	0.94	1.09	1.04
can	1.7	1.37	1.71	1.61
can	1.11	1.07	1.1	1.08
can	1.8	1.75	1.8	1.66
can	1.15	1.02	1.12	1.09
can	1.17	1.05	1.04	1.02
can	0.92	0.93	1.06	0.99
can	1	1.05	1.14	1.09
can	1	0.96	1.03	1.02
can	1.18	1.19	1.13	1.01
can	1.12	1.26	1.31	1.23
can	1.24	1.23	1.16	1.08
can	0.95	0.95	0.89	0.87
can	1.22	1.22	1.15	1.03
can	1.47	1.41	1.12	1.1
can	1.08	1.03	1.1	1.12
can	0.96	1	1.08	1.06
can	1	0.96	1.06	1.06
can	1.65	1.53	1.85	1.42
can	1.45	1.38	1.17	1.36
can	1.24	1.26	1.42	1.25
can	1.01	0.99	0.99	0.94
can	0.99	0.94	1.02	0.94
can	1.09	1.13	1.13	1.11
can	0.95	1	1.04	0.97
can	1.12	1.09	1.06	1.08
can	1.6	1.51	2	1.78
can	1.56	1.43	1.32	1.45
can	1.33	1.21	1.13	1.16
can	1.14	1.07	1.05	1.02
can	1.23	1.25	1.15	1
can	1.3	1.27	1.16	1.08
can	0.9	0.84	1.13	1.08
can	0.91	0.88	0.93	0.97
can	1.37	1.17	1.18	1.13
can	1.54	1.47	3.55	3.28
can	1.05	1.05	1.03	1.08
can	1.02	0.87	0.9	0.9
can	1.19	1.16	1.03	0.97
can	1.01	1.07	1.33	1.16
can	1.65	1.49	1.27	1.25
can	1.11	1.08	1.12	1.17
can	1.18	1.17	1.13	1.1
can	1.29	1.32	2.84	2.06
can	1.1	1.09	1.05	1.04
can	1.79	1.55	1.9	1.75
can	1.1	0.97	1.57	1.6
can	1.31	1.22	1	0.92
can	1.06	1.16	1.16	1.15
can	1.35	1.36	1.61	1.24
can	1.09	1.05	1.07	1.13
can	1.24	1.17	1.16	1.01
can	1.07	1.09	1.02	1.06
can	1.36	1.33	1.13	1.04
can	1	1.11	1.09	1.06
can	1.58	1.44	1.29	1.17
can	1.04	1.13	1.07	1.03
can	1.43	1.41	1.37	0.94
can	1.45	1.26	1.29	1.04
can	0.97	0.94	0.99	1
can	1.53	1.21	1.16	1.12
can	1.55	1.49	1.64	1.16
can	1.02	1.04	1.21	1.1
can	1.13	1.08	1.05	1.1
can	1.14	1.16	0.94	1.06
can	1.39	1.34	1.17	1.34
can	0.85	0.93	1	0.9
can	1.61	1.61	2.42	2.41
can	1.36	1.23	1.23	1.17
can	1.12	1.07	1.13	1.08
can	0.99	0.98	1.1	1.11
can	1.18	1.13	1.4	1.27
cs	1.45	1.38	1.17	1.28
cs	1.08	1.04	1.04	1.03
cs	1.41	1.23	1.08	1.21
cs	1.02	0.94	0.97	0.96
cs	1.29	1.21	1.12	1.05
cs	1.18	1.07	1.07	1.1
cs	0.97	1.04	1.02	0.99
cs	0.93	1	0.97	1.07
cs	0.99	0.91	1.03	1.05
cs	0.97	1.04	1	0.97
cs	1.67	1.41	1.38	1.33
cs	1.07	1.15	1.21	1.12
cs	1.31	1.21	1.05	1.27
cs	1.3	1.14	0.95	0.95
cs	1.52	1.17	1.57	1.26
cs	1.47	1.44	1.4	1.3
cs	1.14	1.12	1.03	1.15
cs	1.65	1.56	1.82	1.47
cs	2.1	1.75	1.64	1.84
cs	1.01	1.02	1.24	1.15
cs	1.47	1.32	1.49	1.4
cs	1.12	0.99	1	0.96
cs	1.2	1.02	1.45	1.37
cs	1.31	1.26	0.95	1.01
cs	1.08	0.98	0.97	1.12
cs	1.2	1.15	1.13	1.1
cs	0.93	0.93	1.03	0.97
cs	1.02	1.05	0.98	1.04
cs	1.09	1.03	1.11	0.91
cs	1.64	1.4	2.92	2.82
cs	1.53	1.48	2.73	2.38
cs	1.17	1.13	1.42	1.42
cs	0.86	0.84	1.02	0.99
cs	1.59	1.44	1.25	1.24
cs	1.4	1.26	0.97	1.04
cs	1.57	1.61	1.7	1.4
cs	1.72	1.67	1.63	1.31
cs	1.04	1.11	1.27	1.21
cs	1.07	1.03	1.2	1.08
cs	1.05	1.06	1.08	1.12
cs	1.29	1.28	1.42	1.32
cs	1.44	1.21	1.03	1.02
cs	1.21	1.1	1.14	1.14
cs	1.5	1.33	1.4	1.05
cs	1.19	1.17	1.12	1.07
cs	1.68	1.52	1.47	1.24
cs	1.79	1.61	1.54	1.43
ls	0.97	1.03	1.18	1.1
ls	1.26	1.16	1.22	1.18
ls	1.16	1.15	1.04	1.05
ls	1.03	0.89	1.02	0.91
ls	1.02	1.01	1.1	1.13
ls	1.23	1.14	1.14	1.06
ls	0.89	0.81	0.96	0.95
ls	1.56	1.62	1.77	1.12
ls	1.28	1.19	1.12	1.04
ls	1.12	1.11	1.16	0.96
ls	1.06	1.09	1.25	1.16
ls	1.31	1.34	1.06	1.01
ls	1.15	1.28	1.12	1.13
ls	1.18	0.99	0.99	1
ls	1.46	1.39	1.13	1.01
ls	0.94	0.96	0.97	1
ls	1.02	1.07	1.42	1.05
ls	1.42	1.5	2.56	1.75
ls	1.4	1.35	1.4	1.26
ls	1.73	1.58	1.39	1.29
ls	1.18	1.26	1.87	1.85
ls	1.11	1.14	1.28	1.09
ls	1.54	1.47	1.95	2.08
ls	1.08	1.02	1.19	0.91
ls	1.59	1.31	1.3	0.85

## Sheet: Figure_3d
Group_All	ERC_FDG_SUVR	PHG_FDG_SUVR	ANG_FDG_SUVR	PCU_FDG_SUVR
can	0.64	0.68	1.09	1.21
can	0.49	0.62	1	1.09
can	0.67	0.76	0.97	1.12
can	0.63	0.73	0.88	1.03
can	0.95	0.91	0.83	1.17
can	0.55	0.64	1.01	1.1
can	0.56	0.65	0.89	1.2
can	0.63	0.72	1.06	1.14
can	0.64	0.69	1.06	1.17
can	0.48	0.58	1.08	1.15
can	0.73	0.76	1.02	1.16
can	0.72	0.7	1.1	1.11
can	0.69	0.73	1.16	1.21
can	0.53	0.64	1.08	1.18
can	0.7	0.72	1.03	1.09
can	0.46	0.54	0.96	1.05
can	0.61	0.66	1.03	1.1
can	0.61	0.7	1.09	1.18
can	0.53	0.62	0.91	1.05
can	0.73	0.77	1.01	1.07
can	0.57	0.64	1.07	1.18
can	0.63	0.73	1.02	1.15
can	0.65	0.7	1.09	1.21
can	0.66	0.69	1.05	1.13
can	0.73	0.78	1.07	1.16
can	0.7	0.73	1.1	1.17
can	0.62	0.71	1.17	1.11
can	0.5	0.57	0.95	1
can	0.45	0.57	1.01	1.04
can	0.61	0.65	0.92	0.95
can	0.57	0.69	0.97	1.08
can	0.58	0.63	1.01	1.09
can	0.66	0.69	1	1.14
can	0.72	0.79	1.08	1.19
can	0.68	0.77	1.11	1.2
can	0.56	0.61	0.89	1.18
can	0.61	0.68	0.96	1.03
can	0.63	0.63	0.95	1.12
can	0.59	0.68	1.05	1.08
can	0.53	0.64	1.06	1.12
can	0.59	0.64	1.11	1.18
can	0.69	0.74	1.07	1.15
can	0.71	0.72	0.97	1.1
can	0.67	0.71	0.78	0.99
can	0.63	0.77	1.01	1.12
can	0.55	0.63	1.04	1.17
can	0.73	0.73	0.99	1.03
can	0.72	0.76	0.97	1.1
can	0.69	0.7	0.99	1.06
can	0.69	0.71	0.96	1.03
can	0.46	0.47	1.04	1.1
can	0.72	0.74	0.96	1.11
can	0.59	0.66	0.93	1.09
can	0.64	0.72	1.05	1.13
can	0.69	0.71	0.99	1.15
can	0.64	0.67	1.01	1.05
can	0.64	0.69	0.7	0.84
can	0.69	0.78	1.1	1.18
can	0.56	0.65	0.99	1.19
can	0.62	0.72	1.04	1.13
can	0.65	0.7	0.76	1.09
can	0.66	0.73	1.09	1.18
can	0.58	0.65	1	1.13
can	0.68	0.73	0.7	0.79
can	0.51	0.61	0.96	1.08
can	0.64	0.67	0.97	1.02
can	0.69	0.72	0.86	1.05
can	0.72	0.73	0.93	1.1
can	0.59	0.68	1.01	1.07
can	0.6	0.64	0.96	1.1
can	0.62	0.63	0.92	1
can	0.65	0.73	0.96	1.06
can	0.64	0.71	0.91	1.11
can	0.59	0.7	0.93	1.01
can	0.68	0.74	1.04	0.87
can	0.64	0.73	0.93	1.03
can	0.64	0.68	0.88	1.04
can	0.63	0.69	0.99	1.08
can	0.57	0.64	1.01	1.08
can	0.6	0.67	1.06	1.09
can	0.61	0.68	1.03	1.19
can	0.57	0.66	0.77	0.83
can	0.68	0.76	1.02	1.17
can	0.66	0.73	1.02	1.07
can	0.5	0.59	0.74	0.99
can	0.68	0.7	1.07	1.22
can	0.72	0.76	1.06	1.19
can	0.59	0.65	1.02	1.19
can	0.67	0.71	1.06	1.11
cs	0.63	0.69	0.84	0.97
cs	0.7	0.69	0.88	0.93
cs	0.61	0.61	0.82	1.07
cs	0.6	0.64	0.95	1.12
cs	0.65	0.67	0.91	0.99
cs	0.67	0.65	0.89	1.1
cs	0.68	0.74	1.01	1.07
cs	0.58	0.69	0.94	1.06
cs	0.61	0.67	0.99	1.08
cs	0.67	0.75	0.76	0.85
cs	0.65	0.62	0.92	0.94
cs	0.5	0.64	0.88	0.97
cs	0.6	0.66	0.89	1.09
cs	0.57	0.6	0.91	1.03
cs	0.44	0.53	0.79	0.94
cs	0.64	0.7	0.97	1.04
cs	0.63	0.73	0.86	1.05
cs	0.6	0.62	0.83	0.99
cs	0.7	0.49	0.8	1.08
cs	0.62	0.66	0.87	0.95
cs	0.49	0.6	0.88	1.02
cs	0.34	0.44	0.91	0.9
cs	0.68	0.7	0.75	0.89
cs	0.66	0.67	0.75	0.93
cs	0.52	0.54	0.75	0.97
cs	0.57	0.63	0.88	1
cs	0.67	0.74	0.95	0.97
cs	0.63	0.72	0.95	1.09
cs	0.42	0.55	0.87	0.91
cs	0.53	0.59	0.7	0.8
cs	0.66	0.71	0.75	0.98
cs	0.49	0.57	0.75	0.87
cs	0.71	0.71	0.79	0.93
cs	0.59	0.65	0.86	0.95
cs	0.54	0.6	0.93	1.06
cs	0.57	0.64	0.91	0.99
cs	0.57	0.62	0.84	0.96
cs	0.68	0.69	0.88	1
cs	0.66	0.7	0.95	1
cs	0.72	0.77	0.96	1.06
cs	0.72	0.79	1	1.11
cs	0.55	0.64	0.93	0.97
cs	0.69	0.71	0.9	1.01
cs	0.63	0.72	0.81	0.95
cs	0.61	0.68	0.94	1.03
cs	0.48	0.59	0.96	1
cs	0.55	0.67	0.84	1.04
ls	0.49	0.56	1.01	1.07
ls	0.52	0.52	0.84	1.03
ls	0.57	0.67	0.91	1.05
ls	0.59	0.59	0.92	1.08
ls	0.53	0.62	0.91	1.03
ls	0.61	0.65	1.09	1.15
ls	0.7	0.67	0.89	1.05
ls	0.55	0.55	0.75	0.87
ls	0.49	0.6	1.07	1.07
ls	0.47	0.62	0.97	0.96
ls	0.6	0.61	0.98	1.02
ls	0.56	0.67	0.97	1.02
ls	0.63	0.72	1	1.14
ls	0.57	0.68	1.02	1.2
ls	0.55	0.64	0.89	1.04
ls	0.59	0.66	1.04	1.17
ls	0.61	0.67	0.85	1.12
ls	0.59	0.63	0.93	1.23
ls	0.42	0.54	0.93	1.02
ls	0.5	0.61	1.01	1.02
ls	0.61	0.58	0.74	0.99
ls	0.65	0.67	0.92	1
ls	0.54	0.63	0.9	1.02
ls	0.72	0.74	1.13	1.04
ls	0.54	0.59	0.82	0.99

## Sheet: Figure_3e
Group_A+	ERC_tau_SUVR	PHG_tau_SUVR	ANG_tau_SUVR	PCU_tau_SUVR
can	0.98	1.04	1.07	1.06
can	1.38	1.38	2.08	1.85
can	1.63	1.5	1.31	1.29
can	1.53	1.17	1.37	1.17
can	0.98	0.97	1.17	1.09
can	1	0.93	1.07	1.02
can	0.83	0.87	1	0.93
can	1.18	1.12	1.01	1
can	1.7	1.37	1.71	1.61
can	1.8	1.75	1.8	1.66
can	1.15	1.02	1.12	1.09
can	1.17	1.05	1.04	1.02
can	1	1.05	1.14	1.09
can	1.22	1.22	1.15	1.03
can	1.47	1.41	1.12	1.1
can	1.65	1.53	1.85	1.42
can	1.45	1.38	1.17	1.36
can	1.24	1.26	1.42	1.25
can	1.6	1.51	2	1.78
can	1.56	1.43	1.32	1.45
can	1.33	1.21	1.13	1.16
can	1.14	1.07	1.05	1.02
can	1.23	1.25	1.15	1
can	1.3	1.27	1.16	1.08
can	1.37	1.17	1.18	1.13
can	1.54	1.47	3.55	3.28
can	1.02	0.87	0.9	0.9
can	1.19	1.16	1.03	0.97
can	1.01	1.07	1.33	1.16
can	1.65	1.49	1.27	1.25
can	1.11	1.08	1.12	1.17
can	1.18	1.17	1.13	1.1
can	1.29	1.32	2.84	2.06
can	1.1	1.09	1.05	1.04
can	1.79	1.55	1.9	1.75
can	1.1	0.97	1.57	1.6
can	1.31	1.22	1	0.92
can	1.35	1.36	1.61	1.24
can	1.36	1.33	1.13	1.04
can	1.58	1.44	1.29	1.17
can	1.04	1.13	1.07	1.03
can	1.43	1.41	1.37	0.94
can	1.45	1.26	1.29	1.04
can	1.53	1.21	1.16	1.12
can	1.55	1.49	1.64	1.16
can	1.39	1.34	1.17	1.34
can	1.61	1.61	2.42	2.41
can	1.36	1.23	1.23	1.17
can	1.18	1.13	1.4	1.27
hcr	1.07	1.09	1.24	1.17
hcr	1.28	1.24	1.22	1.18
hcr	1.06	1.05	1.06	1.12
hcr	1.27	1.21	1.19	1.11
hcr	1.39	1.26	1.23	1.13
hcr	1.16	1.14	1.22	1.19
hcr	1.31	1.21	1.18	1.07
hcr	0.99	0.97	0.89	0.89
hcr	1.08	1.07	1.2	1.2
hcr	1.61	1.46	1.33	1.22
hcr	1.06	0.98	1.22	1.17
hcr	1.5	1.51	1.67	1.63
hcr	1.33	1.22	1.14	1.17
hcr	1.46	1.23	1.53	1.38
hcr	1.16	1.26	1	1.01
hcr	1.46	1.28	1.22	1.12
hcr	1.43	1.3	1.05	1.04
hcr	1.33	1.2	1.12	0.99
hcr	1.12	1.23	1.06	1.12
hcr	1.39	1.35	1.33	1.16
hcr	1.53	1.37	1.53	1.39
hcr	1.38	1.51	1.99	1.93
hcr	1.08	0.97	1.19	1.25
lcr	1.27	1.15	1.09	1.1
lcr	1.8	1.6	1.67	1.37
lcr	1.04	1.08	1.04	1.04
lcr	1.36	1.33	1.23	1.12
lcr	1.2	1.16	1.15	1.14
lcr	1.32	1.25	1.23	1.14
lcr	1.17	1.25	1.1	1.22
lcr	1.02	1	1.04	1.13
lcr	1.78	1.59	2.84	2.47
lcr	1.42	1.26	1.28	1.18
lcr	1.56	1.44	1.22	1.17
lcr	1.35	1.34	1.39	1.21
lcr	1.16	1.12	1.04	1.03
lcr	1.62	1.65	3.32	2.91
lcr	1.32	1.32	1.16	1.07
lcr	1.55	1.25	1.56	1.19
lcr	1.07	1.21	1.23	1.09
lcr	1.59	1.4	1.22	1.11
lcr	1.13	1.08	1.01	0.97
lcr	1.71	1.51	2.42	2.1
lcr	0.93	0.9	1	0.96
lcr	2.22	1.97	1.48	1.32
lcr	0.89	0.96	0.93	1.01
lcr	1.38	1.24	1.09	1.09
lcr	1.54	1.42	1.83	1.38
lcr	1.18	1.23	1.08	1.12
lcr	1.49	1.38	1.3	1.26
lcr	1.4	1.44	1.14	1.23
lcr	1.49	1.46	1.18	1.22
lcr	1.42	1.45	1.21	1.12
lcr	1.61	1.37	1.17	1.24
lcr	1.16	1.1	1.17	1.04
lcr	1.02	1.1	1.39	1.21
lcr	1.67	1.51	1.95	1.4
lcr	0.9	0.96	0.99	1.02
lcr	1.27	1.2	0.97	0.99
lr	0.99	1.07	1.08	1.04
lr	1.39	1.35	1.18	1.06
lr	1.25	1.14	1.09	1.04
lr	1.02	1.14	2.61	2.45
lr	1.17	1.2	1.09	1.05
lr	1.66	1.58	1.29	1.21
lr	0.94	1.09	1.57	1.62

## Sheet: Figure_3f
Group_A+	ERC_FDG_SUVR	PHG_FDG_SUVR	ANG_FDG_SUVR	PCU_FDG_SUVR
can	0.67	0.76	0.97	1.12
can	0.63	0.73	0.88	1.03
can	0.55	0.64	1.01	1.1
can	0.48	0.58	1.08	1.15
can	0.73	0.76	1.02	1.16
can	0.72	0.7	1.1	1.11
can	0.7	0.72	1.03	1.09
can	0.46	0.54	0.96	1.05
can	0.53	0.62	0.91	1.05
can	0.57	0.64	1.07	1.18
can	0.63	0.73	1.02	1.15
can	0.65	0.7	1.09	1.21
can	0.73	0.78	1.07	1.16
can	0.57	0.69	0.97	1.08
can	0.58	0.63	1.01	1.09
can	0.56	0.61	0.89	1.18
can	0.61	0.68	0.96	1.03
can	0.63	0.63	0.95	1.12
can	0.67	0.71	0.78	0.99
can	0.63	0.77	1.01	1.12
can	0.55	0.63	1.04	1.17
can	0.73	0.73	0.99	1.03
can	0.72	0.76	0.97	1.1
can	0.69	0.7	0.99	1.06
can	0.72	0.74	0.96	1.11
can	0.59	0.66	0.93	1.09
can	0.69	0.71	0.99	1.15
can	0.64	0.67	1.01	1.05
can	0.64	0.69	0.7	0.84
can	0.69	0.78	1.1	1.18
can	0.56	0.65	0.99	1.19
can	0.62	0.72	1.04	1.13
can	0.65	0.7	0.76	1.09
can	0.66	0.73	1.09	1.18
can	0.58	0.65	1	1.13
can	0.68	0.73	0.7	0.79
can	0.51	0.61	0.96	1.08
can	0.69	0.72	0.86	1.05
can	0.62	0.63	0.92	1
can	0.64	0.71	0.91	1.11
can	0.59	0.7	0.93	1.01
can	0.68	0.74	1.04	0.87
can	0.64	0.73	0.93	1.03
can	0.63	0.69	0.99	1.08
can	0.57	0.64	1.01	1.08
can	0.68	0.76	1.02	1.17
can	0.5	0.59	0.74	0.99
can	0.68	0.7	1.07	1.22
can	0.67	0.71	1.06	1.11
hcr	0.69	0.77	1.11	1.27
hcr	0.65	0.77	1.12	1.21
hcr	0.77	0.74	1.21	1.28
hcr	0.79	0.81	1.24	1.29
hcr	0.7	0.79	1.35	1.36
hcr	0.66	0.66	1.13	1.23
hcr	0.67	0.7	1.09	1.26
hcr	0.84	0.9	1.11	1.32
hcr	0.75	0.77	1.19	1.29
hcr	0.66	0.73	1.11	1.28
hcr	0.75	0.82	1.39	1.51
hcr	1.1	1.2	1.9	2.12
hcr	0.65	0.76	1.22	1.44
hcr	0.63	0.68	0.8	1.03
hcr	0.8	0.85	1.12	1.2
hcr	0.66	0.75	1.22	1.29
hcr	0.64	0.74	1.19	1.23
hcr	0.71	0.76	1.18	1.31
hcr	0.66	0.73	1.08	1.33
hcr	0.66	0.78	1.04	1.18
hcr	0.59	0.69	1.17	1.31
hcr	0.73	0.87	1.14	1.49
hcr	0.65	0.72	1.22	1.36
lcr	0.73	0.73	0.96	1.08
lcr	0.71	0.76	1.01	1.14
lcr	0.68	0.76	1.01	1.14
lcr	0.71	0.72	1.08	1.22
lcr	0.75	0.79	1.05	1.16
lcr	0.71	0.75	1.07	1.2
lcr	0.67	0.68	1.1	1.3
lcr	0.75	0.81	0.99	1.13
lcr	0.69	0.75	0.84	0.95
lcr	0.64	0.73	1.15	1.21
lcr	0.64	0.71	1.09	1.15
lcr	0.76	0.75	1.07	1.23
lcr	0.63	0.69	1.16	1.29
lcr	0.65	0.74	0.74	1.04
lcr	0.64	0.74	1.16	1.2
lcr	0.68	0.73	1.1	1.2
lcr	0.61	0.7	1.17	1.24
lcr	0.65	0.75	1.06	1.19
lcr	0.69	0.76	1.1	1.17
lcr	0.66	0.79	0.88	1.09
lcr	0.74	0.78	1.09	1.17
lcr	0.57	0.68	1.22	1.22
lcr	0.59	0.66	0.99	1.26
lcr	0.68	0.74	1	1.09
lcr	0.61	0.71	0.91	1.08
lcr	0.71	0.81	1.11	1.29
lcr	0.69	0.75	1.09	1.17
lcr	0.58	0.7	1.1	1.12
lcr	0.66	0.72	1.06	1.07
lcr	0.77	0.83	1.11	1.14
lcr	0.73	0.77	1.14	1.15
lcr	0.61	0.66	1.13	1.18
lcr	0.6	0.62	1.1	1.24
lcr	0.52	0.62	0.91	1.12
lcr	0.66	0.76	1.12	1.21
lcr	0.65	0.7	1.02	1.22
lr	0.68	0.76	1	1.17
lr	0.75	0.8	0.97	1.02
lr	0.69	0.68	0.9	0.96
lr	0.75	0.81	0.67	0.84
lr	0.78	0.9	1.06	1.14
lr	0.8	0.85	0.99	1.11
lr	0.7	0.78	1.01	1.05

## Sheet: Figure_3g
Group_A+	ERC_tau_SUVR	PHG_tau_SUVR	ANG_tau_SUVR	PCU_tau_SUVR
can	0.98	1.04	1.07	1.06
can	1.38	1.38	2.08	1.85
can	1.63	1.5	1.31	1.29
can	1.53	1.17	1.37	1.17
can	0.98	0.97	1.17	1.09
can	1	0.93	1.07	1.02
can	0.83	0.87	1	0.93
can	1.18	1.12	1.01	1
can	1.7	1.37	1.71	1.61
can	1.8	1.75	1.8	1.66
can	1.15	1.02	1.12	1.09
can	1.17	1.05	1.04	1.02
can	1	1.05	1.14	1.09
can	1.22	1.22	1.15	1.03
can	1.47	1.41	1.12	1.1
can	1.65	1.53	1.85	1.42
can	1.45	1.38	1.17	1.36
can	1.24	1.26	1.42	1.25
can	1.6	1.51	2	1.78
can	1.56	1.43	1.32	1.45
can	1.33	1.21	1.13	1.16
can	1.14	1.07	1.05	1.02
can	1.23	1.25	1.15	1
can	1.3	1.27	1.16	1.08
can	1.37	1.17	1.18	1.13
can	1.54	1.47	3.55	3.28
can	1.02	0.87	0.9	0.9
can	1.19	1.16	1.03	0.97
can	1.01	1.07	1.33	1.16
can	1.65	1.49	1.27	1.25
can	1.11	1.08	1.12	1.17
can	1.18	1.17	1.13	1.1
can	1.29	1.32	2.84	2.06
can	1.1	1.09	1.05	1.04
can	1.79	1.55	1.9	1.75
can	1.1	0.97	1.57	1.6
can	1.31	1.22	1	0.92
can	1.35	1.36	1.61	1.24
can	1.36	1.33	1.13	1.04
can	1.58	1.44	1.29	1.17
can	1.04	1.13	1.07	1.03
can	1.43	1.41	1.37	0.94
can	1.45	1.26	1.29	1.04
can	1.53	1.21	1.16	1.12
can	1.55	1.49	1.64	1.16
can	1.39	1.34	1.17	1.34
can	1.61	1.61	2.42	2.41
can	1.36	1.23	1.23	1.17
can	1.18	1.13	1.4	1.27
cs	1.45	1.38	1.17	1.28
cs	1.18	1.07	1.07	1.1
cs	0.99	0.91	1.03	1.05
cs	1.67	1.41	1.38	1.33
cs	1.07	1.15	1.21	1.12
cs	1.31	1.21	1.05	1.27
cs	1.3	1.14	0.95	0.95
cs	1.52	1.17	1.57	1.26
cs	1.47	1.44	1.4	1.3
cs	1.65	1.56	1.82	1.47
cs	2.1	1.75	1.64	1.84
cs	1.01	1.02	1.24	1.15
cs	1.47	1.32	1.49	1.4
cs	1.2	1.02	1.45	1.37
cs	1.31	1.26	0.95	1.01
cs	1.08	0.98	0.97	1.12
cs	1.2	1.15	1.13	1.1
cs	1.64	1.4	2.92	2.82
cs	1.53	1.48	2.73	2.38
cs	1.17	1.13	1.42	1.42
cs	1.59	1.44	1.25	1.24
cs	1.4	1.26	0.97	1.04
cs	1.57	1.61	1.7	1.4
cs	1.72	1.67	1.63	1.31
cs	1.05	1.06	1.08	1.12
cs	1.29	1.28	1.42	1.32
cs	1.21	1.1	1.14	1.14
cs	1.5	1.33	1.4	1.05
cs	1.19	1.17	1.12	1.07
cs	1.68	1.52	1.47	1.24
cs	1.79	1.61	1.54	1.43
ls	0.97	1.03	1.18	1.1
ls	1.16	1.15	1.04	1.05
ls	1.23	1.14	1.14	1.06
ls	1.56	1.62	1.77	1.12
ls	1.28	1.19	1.12	1.04
ls	1.06	1.09	1.25	1.16
ls	1.31	1.34	1.06	1.01
ls	1.15	1.28	1.12	1.13
ls	1.18	0.99	0.99	1
ls	1.46	1.39	1.13	1.01
ls	1.02	1.07	1.42	1.05
ls	1.42	1.5	2.56	1.75
ls	1.4	1.35	1.4	1.26
ls	1.73	1.58	1.39	1.29
ls	1.18	1.26	1.87	1.85
ls	1.11	1.14	1.28	1.09
ls	1.54	1.47	1.95	2.08
ls	1.59	1.31	1.3	0.85

## Sheet: Figure_3h
Group_A+	ERC_FDG_SUVR	PHG_FDG_SUVR	ANG_FDG_SUVR	PCU_FDG_SUVR
can	0.67	0.76	0.97	1.12
can	0.63	0.73	0.88	1.03
can	0.55	0.64	1.01	1.1
can	0.48	0.58	1.08	1.15
can	0.73	0.76	1.02	1.16
can	0.72	0.7	1.1	1.11
can	0.7	0.72	1.03	1.09
can	0.46	0.54	0.96	1.05
can	0.53	0.62	0.91	1.05
can	0.57	0.64	1.07	1.18
can	0.63	0.73	1.02	1.15
can	0.65	0.7	1.09	1.21
can	0.73	0.78	1.07	1.16
can	0.57	0.69	0.97	1.08
can	0.58	0.63	1.01	1.09
can	0.56	0.61	0.89	1.18
can	0.61	0.68	0.96	1.03
can	0.63	0.63	0.95	1.12
can	0.67	0.71	0.78	0.99
can	0.63	0.77	1.01	1.12
can	0.55	0.63	1.04	1.17
can	0.73	0.73	0.99	1.03
can	0.72	0.76	0.97	1.1
can	0.69	0.7	0.99	1.06
can	0.72	0.74	0.96	1.11
can	0.59	0.66	0.93	1.09
can	0.69	0.71	0.99	1.15
can	0.64	0.67	1.01	1.05
can	0.64	0.69	0.7	0.84
can	0.69	0.78	1.1	1.18
can	0.56	0.65	0.99	1.19
can	0.62	0.72	1.04	1.13
can	0.65	0.7	0.76	1.09
can	0.66	0.73	1.09	1.18
can	0.58	0.65	1	1.13
can	0.68	0.73	0.7	0.79
can	0.51	0.61	0.96	1.08
can	0.69	0.72	0.86	1.05
can	0.62	0.63	0.92	1
can	0.64	0.71	0.91	1.11
can	0.59	0.7	0.93	1.01
can	0.68	0.74	1.04	0.87
can	0.64	0.73	0.93	1.03
can	0.63	0.69	0.99	1.08
can	0.57	0.64	1.01	1.08
can	0.68	0.76	1.02	1.17
can	0.5	0.59	0.74	0.99
can	0.68	0.7	1.07	1.22
can	0.67	0.71	1.06	1.11
cs	0.63	0.69	0.84	0.97
cs	0.67	0.65	0.89	1.1
cs	0.61	0.67	0.99	1.08
cs	0.65	0.62	0.92	0.94
cs	0.5	0.64	0.88	0.97
cs	0.6	0.66	0.89	1.09
cs	0.57	0.6	0.91	1.03
cs	0.44	0.53	0.79	0.94
cs	0.64	0.7	0.97	1.04
cs	0.6	0.62	0.83	0.99
cs	0.7	0.49	0.8	1.08
cs	0.62	0.66	0.87	0.95
cs	0.49	0.6	0.88	1.02
cs	0.68	0.7	0.75	0.89
cs	0.66	0.67	0.75	0.93
cs	0.52	0.54	0.75	0.97
cs	0.57	0.63	0.88	1
cs	0.53	0.59	0.7	0.8
cs	0.66	0.71	0.75	0.98
cs	0.49	0.57	0.75	0.87
cs	0.59	0.65	0.86	0.95
cs	0.54	0.6	0.93	1.06
cs	0.57	0.64	0.91	0.99
cs	0.57	0.62	0.84	0.96
cs	0.72	0.77	0.96	1.06
cs	0.72	0.79	1	1.11
cs	0.69	0.71	0.9	1.01
cs	0.63	0.72	0.81	0.95
cs	0.61	0.68	0.94	1.03
cs	0.48	0.59	0.96	1
cs	0.55	0.67	0.84	1.04
ls	0.49	0.56	1.01	1.07
ls	0.57	0.67	0.91	1.05
ls	0.61	0.65	1.09	1.15
ls	0.55	0.55	0.75	0.87
ls	0.49	0.6	1.07	1.07
ls	0.6	0.61	0.98	1.02
ls	0.56	0.67	0.97	1.02
ls	0.63	0.72	1	1.14
ls	0.57	0.68	1.02	1.2
ls	0.55	0.64	0.89	1.04
ls	0.61	0.67	0.85	1.12
ls	0.59	0.63	0.93	1.23
ls	0.42	0.54	0.93	1.02
ls	0.5	0.61	1.01	1.02
ls	0.61	0.58	0.74	0.99
ls	0.65	0.67	0.92	1
ls	0.54	0.63	0.9	1.02
ls	0.54	0.59	0.82	0.99

## Sheet: Figure_4a
Group	ADAS-Cog
All	Intercept	Slope
hcr	19.5	-0.07
lr	20	0.57
lcs	18.8	0.61
can	22.8	0.77
cs	25.9	2.36
ls	25.5	3.85

[truncated: 43 more sheets: Figure_4b, Figure_4c, Figure_4d, Figure_4e, Figure_4f, Figure_5b, Figure_5c, Figure_5d, Figure_5e, Figure_5f, Figure_5g, Figure_5h, Figure_5i, Figure_5j, Figure_5k, Figure_5l, Figure_5m, Figure_S2a, Figure_S2b, Figure_S2c …]
